# Supplementary material for: Comparative profiling of miRNA expression in developing seeds of high linoleic and high oleic safflower (Carthamus tinctorius L.) plants
Source: Front Plant Sci. 2013 Dec 2;4:489. doi: 10.3389/fpls.2013.00489 (PMC3844856; doi:10.3389/fpls.2013.00489)
Supplement: Supplementary Table S2 — Predicted targets of safflower miRNAs. [file DataSheet2.XLSX]

## Sheet: miRNA targets
Additional file 2 Pedicted targets of safflower miRNAs
miRNA family	Target ID	Target site	Alignment	MFE(kcal/mol)	Annotation of the target
miR156	EL410179	166185	5'UGACAGAAGAGAGUGAGCAC3'	-29.1
			|xx|||||||||x|||||||
			3'AAGGUCUUCUCUGACUCGUG
miR157	EL374499	369389	5'UUGACAGAAGAUAGAGAGCAC3'	-29.7	arginine-tRNA-protein transferase
			||||||||||||xx||||xx|
			3'AACUGUCUUCUAAAUCUCUCG
miR159	EL389677	138158	5'UUUGGAUUGAAGGGAGCUCUA3'	-27.8
			||o||||x|||o|||o|||||
			3'AAGCCUACCUUUCCUUGAGAU5'
miR162	EL386787	285305	5'UCGAUAAACCUCUGCAUCCAG3'	-29.2
			xx|||||||||||x||||||x
			3'CACUAUUUGGAGAGGUAGGUA5'
miR164	EL374434	708728	5'UGGAGAAGCAGGGCACGUGUA3'	-38.5
			||||||||||||||||||xx|
			3'ACCUCUUCGUCCCGUGCAAUU5'
miR165	EL390889	161181	5'UCGGACCAGGCUUCAUCUCUC3'	-38	homeobox-leucine zipper protein
			o||||||||||||||||o|xx
			3'GGCCUGGUCCGAAGUAGGGUCC5'
miR166	EL390889	161181	5'UCGGACCAGGCUUCAUUCCUC3'	-38.1	homeobox-leucine zipper protein
			o|||||||||||||||o||xx
			3'GGCCUGGUCCGAAGUAGGGUC5'
miR172	EL380149	676696	5'AGAAUCUUGAUGAUGCUGCAU3'	-29.1	kinesin family member C2/C3
			||||||xx||||||||||||x
			3'UCUUAGUCCUACUACGACGUU5'
miR172	EL403681	757777	5'AGAAUCUUGAUGAUGCUGCAU3'	-33	AP2-like factor, euAP2 lineage
			x|||||o|||||||||||||x
			3'CCUUAGGACUACUACGACGUC5'
miR395	EL373143	380400	5'CUGAAGUGUUUGGGGGAACUC3'	-30.5	3'-phosphoadenosine 5'-phosphosulfate synthase
			x|||||x||||||o|||||||
			3'UACUUCUCAAACCUCCUUGAG5'
miR396	EL409447	333353	5'UUCCACGGCUUUCUUGAACUG3'	-28.6
			|o||||o|||||x||||||||
			3'AGGGUGUCGAAACAACUUGAC5'
miR396	EL392642	726746	5'UUCCACGGCUUUCUUGAACUG3'	-28.3
			|||||||||||o|||o||xo|
			3'AAGGUGCCGAAGGAAUUUAGC5'
miR397	EL398108	664684	5'UCAUUGAGUGCAGCGUUGAUG3'	-33	L-ascorbate oxidase
			|x|||||||||||||||||||
			3'ACUAACUCACGUCGCAACUAC5'
miR397	EL390754	285305	5'UCAUUGAGUGCAGCGUUGAUG3'	-31.8	L-ascorbate oxidase
			||x|||||||||||o||||||
			3'AGAAGCAACUCACGUCGUAAC5'
miR397	EL376064	731751	5'UCAUUGAGUGCAGCGUUGAUG3'	-33.5	L-ascorbate oxidase
			||||||||||||||o||o|o|
			3'AGUAACUCACGUCGUAAUUGC5'
miR397	EL391150	741761	5'UCAUUGAGUGCAGCGUUGAUG3'	-29.7	L-ascorbate oxidase
			|x||||||||||||o|||||o
			3'ACUAACUCACGUCGUAACUAU5'
miR408	EL396941	715734	5'CGGGAUGUGAGCAGAAAUGG3'	-29.7	formamidopyrimidine-DNA glycosylase
			x|||||||o||||||x|||x
			3'ACCCUACAUUCGUCUGUACG5'
miR834	EL388229	498520	5'UGGUAGCUGUAGAGGUGGUGGAA3'	-34.4	E3 ubiquitin-protein ligase RNF115/126
			|||||||x||||x||||o|||||
			3'ACCAUCGCCAUCGCCACUACCUU5'
miR834	EL398160	486508	5'UGGUAGCUGUAGAGGUGGUGGAA3'	-37	E3 ubiquitin-protein ligase RNF115/126
			|||||||x||||x||||||||||
			3'ACCAUCGCCAUCGCCACCACCUU5'
miR2675	EL406669	580599	5'CGUGGAUAUUGGCAGGGAUU3'	-28.2	collagen, type I/II/III/V/XI, alpha
			xx||||||||||||o|||x|
			3'CAACCUAUAACCGUUCCUUA5'
miR5290	EL388536	29,51	5'AAGAGGAGAGAGAUAGACACAUA3'	-30.5	extracellular signal-regulated kinase 1/2
			||||o||||||||x||||||xx|
			3'UUCUUCUCUCUCUCUCUGUGGUU5'
miR5291	EL385719	27,50	5'GGAUGGAUGGAUGGAUGGAUGGAU3'	-42.6
			|ox|||||||||||||||||o|||
			3'CUAACCUACCUACCUACCUAUCUA5'
>miR5291	EL384297	24,47	5'GGAUGGAUGGAUGGAUGGAUGGAU3'	-37
			o|||||||||||||||||x|x||x
			3'UCUACCUACCUACCUACCCAGCUU5'
miR5291	EL406405	33,56	5'GGAUGGAUGGAUGGAUGGAUGGAU3'	-37.5	sterol 24-C-methyltransferase
			o|||x||||||x||||||||||||
			3'UCUAGCUACCUCCCUACCUACCUA5'
miR5291	EL394481	19,42	5'GGAUGGAUGGAUGGAUGGAUGGAU3'	-39.1	citrate synthase
			o||xo|||||||||||||||||x|
			3'UCUUUCUACCUACCUACCUACCCA5'
miR5291	EL381501	23,46	5'GGAUGGAUGGAUGGAUGGAUGGAU3'	-40.2
			|o|||||||||||||||||||xx|
			3'CUUACCUACCUACCUACCUACGAA5'
miR5291	EL387894	54,77	5'GGAUGGAUGGAUGGAUGGAUGGAU3'	-41.8	sterol 24-C-methyltransferase
			o|||x|||||||||||||||||||
			3'UCUAGCUACCUACCUACCUACCUAC5'
miR5291	EL385719	27,50	5'GGAUGGAUGGAUGGAUGGAUGGAU3'	-42.6
			|ox|||||||||||||||||o|||
			3'CUAACCUACCUACCUACCUAUCUA5'
miR5291	EL386553	52,75	5'GGAUGGAUGGAUGGAUGGAUGGAU3'	-43
			x|x||||||||||||||||||||x
			3'ACCACCUACCUACCUACCUACCUU5'
miR5523	EL394147	264284	5'UGGGGAGGAACAUACUUACUA3'	-29.1	extracellular signal-regulated kinase 1/2
			xx|||||||||||||||x|||
			3'UACCCUCCUUGUAUGAAAGAU5'
cti-novel-1	EL386907	686707	5'UACCAAAGGAGUAUACAUCGGA3'	-28.4
			ox|||||o||||||||x|||||
			3'GUGCGGUUUUCUCAUAUGCAGCCU5'
			* "|" represents a base pair
			* "x" represents a mismatch
			* "o" represents a G-U basepair

## Sheet: miR5021 targets
SUPPLEMENTARY Table 2. Targets of miR5021
miRNA	Target ID	Location	Alignment	MFE	Annotation
miR5021	EL510438	7,30	5'UGAAGAAGAAGAAGAAGAACAGAC3'
			x||||||||||||||||||x|o|x	-29.7	Brassinosteroid insensitive 1-associated receptor kinase 1
			3'UCUUCUUCUUCUUCUUCUUCUUUU5'
miR5021	EL406158	59,82	5'UGAAGAAGAAGAAGAAGAACAGAC3'
			x||||||||||||||||||||||x	-36.4
			3'CCUUCUUCUUCUUCUUCUUCUUGUCUU5'
miR5021	EL510438	34,57	5'UGAAGAAGAAGAAGAAGAACAGAC3'
			|||||||||||||||||||x|oxx	-29.7
			3'ACUUCUUCUUCUUCUUCUUCUUCU5'
miR5021	EL510421	10,33	5'UGAAGAAGAAGAAGAAGAACAGAC3'
			x|||||||||||||||||x|x||x	-29.7	V-type H+-transporting ATPase subunit D
			3'UCUUCUUCUUCUUCUUCUAGGCUA5'
miR5021	EL412324	92115	5'UGAAGAAGAAGAAGAAGAACAGAC3'
			||x||||||||||||||||x|o|x	-29.2
			3'ACCUCUUCUUCUUCUUCUUCUUUC5'
miR5021	EL412228	130153	5'UGAAGAAGAAGAAGAAGAACAGAC3'
			x||||||||||||||||||x|x|x	-29.7	Peptidyl-prolyl cis-trans isomerase NIMA-interacting 4
			3'UCUUCUUCUUCUUCUUCUUCUAUC5'
miR5021	EL411999	245268	5'UGAAGAAGAAGAAGAAGAACAGAC3'
			x||||||||||||||||||x|||x	-30.5
			3'UCUUCUUCUUCUUCUUCUUCUCUA5'
miR5021	EL411226	2,25	5'UGAAGAAGAAGAAGAAGAACAGAC3'
			x||||||||||||||||||x|o|x	-29.7	Somatic embryogenesis receptor kinase 1
			3'UCUUCUUCUUCUUCUUCUUCUUUC5'
miR5021	EL410934	10,33	5'UGAAGAAGAAGAAGAAGAACAGAC3'
			x||||||||||||||||||x|ox|	-29.9
			3'UCUUCUUCUUCUUCUUCUUCUUCG5'
miR5021	EL410506	46,69	5'UGAAGAAGAAGAAGAAGAACAGAC3'
			x|||||||||||||||||x|x||x	-29.7	V-type H+-transporting ATPase subunit D
			3'UCUUCUUCUUCUUCUUCUAGGCUA5'
miR5021	EL409895	110133	5'UGAAGAAGAAGAAGAAGAACAGAC3'
			x||||||||||||||||||x||xx	-29.2	Auxin-responsive protein IAA
			3'UCUUCUUCUUCUUCUUCUUUUCCA5'
miR5021	EL409563	101124	5'UGAAGAAGAAGAAGAAGAACAGAC3'
			x||||||||||||||||||||||x	-36.4	Zinc finger protein CONSTANS
			3'UCUUCUUCUUCUUCUUCUUGUCUU5'
miR5021	EL408511	10,33	5'UGAAGAAGAAGAAGAAGAACAGAC3'		Somatic embryogenesis receptor kinase 1
			|||||||||||||||||||x|oxx	-29.7
			3'ACUUCUUCUUCUUCUUCUUCUUCU5'
miR5021	EL408247	391414	5'UGAAGAAGAAGAAGAAGAACAGAC3'
			x||||||||||||||||||x|x|x	-30.4	Mitotic spindle assembly checkpoint protein MAD2B
			3'UCUUCUUCUUCUUCUUCUUCUGUC5'
miR5021	EL407350	45,68	5'UGAAGAAGAAGAAGAAGAACAGAC3'
			||x||||||||||||||||x|o|x	-29.2
			3'ACCUCUUCUUCUUCUUCUUCUUUC5'
miR5021	EL407216	12,35	5'UGAAGAAGAAGAAGAAGAACAGAC3'
			x|||||||||||||||||x|x||x	-29.7	V-type H+-transporting ATPase subunit D
			3'UCUUCUUCUUCUUCUUCUAGGCUA5'
miR5021	EL406422	3,26	5'UGAAGAAGAAGAAGAAGAACAGAC3'
			x||||||||||||||||||x|||x	-30	Splicing factor 1
			3'CCUUCUUCUUCUUCUUCUUCUCUU5'
miR5021	EL406158	59,82	5'UGAAGAAGAAGAAGAAGAACAGAC3'
			x||||||||||||||||||||||x	-36.4
			3'UCUUCUUCUUCUUCUUCUUGUCUU5'
miR5021	EL406003	37,60	5'UGAAGAAGAAGAAGAAGAACAGAC3'
			|||||||||||||||||||x|oxx	-29.4	Nucleoside-diphosphate kinase
			3'ACUUCUUCUUCUUCUUCUUUUUCU5'
miR5021	EL405799	35,58	5'UGAAGAAGAAGAAGAAGAACAGAC3'
			x||||||||||||||||x|||||x	-31.9
			3'UCUUCUUCUUCUUCUUCGUGUCUC5'
miR5021	EL405640	37,60	5'UGAAGAAGAAGAAGAAGAACAGAC3'
			x|||||||||||||||||x|x||x	-29.7	V-type H+-transporting ATPase subunit D
			3'UCUUCUUCUUCUUCUUCUAGGCUA5'
miR5021	EL404156	147170	5'UGAAGAAGAAGAAGAAGAACAGAC3'
			|||||||||||||||||||xx|||	-31.3
			3'ACUUCUUCUUCUUCUUCUUACCUG5'
miR5021	EL403569	44,67	5'UGAAGAAGAAGAAGAAGAACAGAC3'
			x||||||||||||||||||x|ox|	-29.2	Cytochrome c
			3'UCUUCUUCUUCUUCUUCUUCUUCU5'
miR5021	EL403212	111134	5'UGAAGAAGAAGAAGAAGAACAGAC3'
			x||||||||||||||||||x||xx	-29.2	Auxin-responsive protein IAA
			3'UCUUCUUCUUCUUCUUCUUUUCCA5'
miR5021	EL403061	196219	5'UGAAGAAGAAGAAGAAGAACAGAC3'
			|||||||||||||||||||x||xx	-30.4	Riboflavin kinase
			3'ACUUCUUCUUCUUCUUCUUCUCCU5'
miR5021	EL402907	204227	5'UGAAGAAGAAGAAGAAGAACAGAC3'
			|||x|||||||||||||||x|o|x	-30.1
			3'ACUACUUCUUCUUCUUCUUCUUUC5'
miR5021	EL402029	4,27	5'UGAAGAAGAAGAAGAAGAACAGAC3'
			x||||||||||||||||||x||xx	-29.4
			3'UCUUCUUCUUCUUCUUCUUCUCAU5'
miR5021	EL401523	13,36	5'UGAAGAAGAAGAAGAAGAACAGAC3'
			x|||||||||||||||||x|x||x	-29.7	V-type H+-transporting ATPase subunit D
			3'UCUUCUUCUUCUUCUUCUAGGCUA5'
miR5021	EL401379	7,30	5'UGAAGAAGAAGAAGAAGAACAGAC3'
			x||||||||||||||||||x||xx	-29.4
			3'UCUUCUUCUUCUUCUUCUUCUUCU5'
miR5021	EL401173	69,92	5'UGAAGAAGAAGAAGAAGAACAGAC3'
			x|||||||||||||||||||x||x	-30.1	U6 snRNA-associated Sm-like protein LSm2
			3'CCUUCUUCUUCUUCUUCUUGACUC5'
miR5021	EL401048	11,34	5'UGAAGAAGAAGAAGAAGAACAGAC3'
			|||||||||||||||||||xxx|x	-31.8	Ubiquitin-conjugating enzyme E2
			3'ACUUCUUCUUCUUCUUCUUACGUC5'
miR5021	EL401029	64,87	5'UGAAGAAGAAGAAGAAGAACAGAC3'
			x||||||||||||||||||x||xx	-29.79
			3'UCUUCUUCUUCUUCUUCUUUUCCA5'
miR5021	EL400515	162185	5'UGAAGAAGAAGAAGAAGAACAGAC3'
			x||||||||||||||||||x|||x	-30.5
			3'UCUUCUUCUUCUUCUUCUUCUCUA5'
miR5021	EL400288	106129	5'UGAAGAAGAAGAAGAAGAACAGAC3'
			x||||||||||||||||||x|||x	-30.4
			3'UCUUCUUCUUCUUCUUCUUCUCUU5'
miR5021	EL398768	47,70	5'UGAAGAAGAAGAAGAAGAACAGAC3'
			||x||||||||||||||||x|o|x	-29.2
			3'ACCUCUUCUUCUUCUUCUUCUUUC5'
miR5021	EL398566	120143	5'UGAAGAAGAAGAAGAAGAACAGAC3'
			x||||||||||||||||||x||xx	-29.4	Amidohydrolase
			3'UCUUCUUCUUCUUCUUCUUCUUCU5'
miR5021	EL398461	10,33	5'UGAAGAAGAAGAAGAAGAACAGAC3'
			|||||||||||||||||||xxox|	-32.3	DNA-directed RNA polymerase II subunit RPB1
			3'ACUUCUUCUUCUUCUUCUUCGUCG5'
miR5021	EL398269	97120	5'UGAAGAAGAAGAAGAAGAACAGAC3'
			|||||||||||||||||||x|oxx	-29.7	Acetyl-CoA acyltransferase 1
			3'ACUUCUUCUUCUUCUUCUUCUUCU5'
miR5021	EL397900	54,77	5'UGAAGAAGAAGAAGAAGAACAGAC3'
			x||||||||||||||||||x|||x	-30.4	Endonuclease
			3'CUUCUUCUUCUUCUUCUUCUUCUC5'
miR5021	EL397772	53,76	5'UGAAGAAGAAGAAGAAGAACAGAC3'
			|||||||||||||||||||x|xxx	-30.06
			3'ACUUCUUCUUCUUCUUCUUCUAACU5'
miR5021	EL397755	159182	5'UGAAGAAGAAGAAGAAGAACAGAC3'
			|||x|||||||||||||||x|o|x	-30.1
			3'ACUACUUCUUCUUCUUCUUCUUUC5'
miR5021	EL396918	26,49	5'UGAAGAAGAAGAAGAAGAACAGAC3'
			|||||||||||||||||||xxox|	-32.3
			3'ACUUCUUCUUCUUCUUCUUCGUCG5'
miR5021	EL396588	2,25	5'UGAAGAAGAAGAAGAAGAACAGAC3'
			x||||||||||||||||||x||xx	-29.4
			3'UCUUCUUCUUCUUCUUCUUCUCAA5'
miR5021	EL396281	6,29	5'UGAAGAAGAAGAAGAAGAACAGAC3'
			|||||||||||||||||||x|oxx	-29.6
			3'ACUUCUUCUUCUUCUUCUUCUUCU5'
miR5021	EL396056	286309	5'UGAAGAAGAAGAAGAAGAACAGAC3'
			|||x|||||||||||||||x|o|x	-30.1
			3'ACUACUUCUUCUUCUUCUUCUUUC5'
miR5021	EL395840	112135	5'UGAAGAAGAAGAAGAAGAACAGAC3'
			x||||||||||||||||||x|||x	-29.9
			3'CCUUCUUCUUCUUCUUCUUCUCUC5'
miR5021	EL395462	33,56	5'UGAAGAAGAAGAAGAAGAACAGAC3'
			x||x|||||||||||||||x||||	-32.1
			3'CCUCCUUCUUCUUCUUCUUCUCUG5'
miR5021	EL395185	25,48	5'UGAAGAAGAAGAAGAAGAACAGAC3'
			x|||||||||||||||||x||o|x	-29.5
			3'UCUUCUUCUUCUUCUUCUCGUUUC5'
miR5021	EL394118	108131	5'UGAAGAAGAAGAAGAAGAACAGAC3'
			|||||||||||||||||||x|oxx	-29.7	Acetyl-CoA acyltransferase 1
			3'ACUUCUUCUUCUUCUUCUUCUUCU5'
miR5021	EL392733	20,43	5'UGAAGAAGAAGAAGAAGAACAGAC3'
			x||||||||||||||||||x|x|x	-30.7	RNA-binding protein Musashi
			3'UCUUCUUCUUCUUCUUCUUCUGUA5'
miR5021	EL392181	51,74	5'UGAAGAAGAAGAAGAAGAACAGAC3'
			x||||||||||||||||||x|ox|	-32.6	Adiponectin receptor
			3'UCUUCUUCUUCUUCUUCUUCUUCG5'
miR5021	EL391948	8,31	5'UGAAGAAGAAGAAGAAGAACAGAC3'
			x|||||||||||||||||xx|||x	-29.2
			3'UCUUCUUCUUCUUCUUCUCCUCUA5'
miR5021	EL391490	25,48	5'UGAAGAAGAAGAAGAAGAACAGAC3'
			x||||||||||||||||||x|ox|	-31.6
			3'UCUUCUUCUUCUUCUUCUUCUUCG5'
miR5021	EL390767	3,26	5'UGAAGAAGAAGAAGAAGAACAGAC3'
			||||||||||||||||||||||xx	-36.3	Interleukin-1 receptor-associated kinase 4
			3'ACUUCUUCUUCUUCUUCUUGUCGU5'
miR5021	EL390377	39,62	5'UGAAGAAGAAGAAGAAGAACAGAC3'
			x||||||||||||||||||x|x|x	-29.8
			3'UCUUCUUCUUCUUCUUCUUCUAUU5'
miR5021	EL390330	348371	5'UGAAGAAGAAGAAGAAGAACAGAC3'
			|x|||||||||||||||||x|o|x	-29.2
			3'AGUUCUUCUUCUUCUUCUUCUUUCU5'
miR5021	EL389597	50,73	5'UGAAGAAGAAGAAGAAGAACAGAC3'
			x||||||||||||||||||x|||x	-30.4
			3'UCUUCUUCUUCUUCUUCUUCUCUU5'
miR5021	EL389496	246269	5'UGAAGAAGAAGAAGAAGAACAGAC3'
			|||||||||||||||||||x|oxx	-29.7
			3'ACUUCUUCUUCUUCUUCUUCUUCU5'
miR5021	EL389201	271294	5'UGAAGAAGAAGAAGAAGAACAGAC3'
			||||||||||||||||||x|xo|x	-30.4
			3'ACUUCUUCUUCUUCUUCUCGGUUU5'
miR5021	EL389193	223246	5'UGAAGAAGAAGAAGAAGAACAGAC3'
			||||||||||||||||||||||xx	36.3	Interleukin-1 receptor-associated kinase 4
			3'ACUUCUUCUUCUUCUUCUUGUCGU5'
miR5021	EL389039	90113	5'UGAAGAAGAAGAAGAAGAACAGAC3'
			|||||||||||||||||||x|oxx	-29.9
			3'ACUUCUUCUUCUUCUUCUUCUUCU5'
miR5021	EL388444	26,49	5'UGAAGAAGAAGAAGAAGAACAGAC3'
			x||||||||||||||||||x|ox|	-31.6	E3 ubiquitin-protein ligase HERC4
			3'UCUUCUUCUUCUUCUUCUUCUUCG5'
miR5021	EL388389	13,36	5'UGAAGAAGAAGAAGAAGAACAGAC3'
			o||||||||||||||||||x|x|x	-29.9
			3'GCUUCUUCUUCUUCUUCUUCUGUA5'
miR5021	EL388198	551574	5'UGAAGAAGAAGAAGAAGAACAGAC3'
			x|||||||||||||||||||x||x	-31.1
			3'CCUUCUUCUUCUUCUUCUUGACUC
miR5021	EL388064	96119	5'UGAAGAAGAAGAAGAAGAACAGAC3'
			|||||||||||||||||||x|xxx	-30.06
			3'ACUUCUUCUUCUUCUUCUUCUAAC5'
miR5021	EL387900	36,59	5'UGAAGAAGAAGAAGAAGAACAGAC3'
			x||||||||||||||||||x|o|x	-29.7	Casein kinase 1, epsilon
			3'UCUUCUUCUUCUUCUUCUUCUUUC5'
miR5021	EL387655	31,54	5'UGAAGAAGAAGAAGAAGAACAGAC3'
			||x||||||||||||||||x|o|x	-29.2
			3'ACCUCUUCUUCUUCUUCUUCUUUC5'
miR5021	EL387324	5,28	5'UGAAGAAGAAGAAGAAGAACAGAC3'
			x||||||||||||||||||x|xx|	-29.8	Sterol-4alpha-carboxylate 3-dehydrogenase
			3'UCUUCUUCUUCUUCUUCUUCUAGG5'
miR5021	EL386535	12,35	5'UGAAGAAGAAGAAGAAGAACAGAC3'
			x||||||||||||||||||xxx||	-30.3	UDP-glucose 4,6-dehydratase
			3'UCUUCUUCUUCUUCUUCUUUGGUG5'
miR5021	EL386508	91114	5'UGAAGAAGAAGAAGAAGAACAGAC3'
			|||||||||||||||||||x|oxx	-29.7	Acetyl-CoA acyltransferase 1
			3'ACUUCUUCUUCUUCUUCUUCUUCU5'
miR5021	EL386379	39,62	5'UGAAGAAGAAGAAGAAGAACAGAC3'
			x||||||||||||||||||xx||x	-29.7
			3'UCUUCUUCUUCUUCUUUACUUCUU5'
miR5021	EL386225	36,59	5'UGAAGAAGAAGAAGAAGAACAGAC3'
			x||||||||||||||||||x||||	-32.5
			3'CCUUCUUCUUCUUCUUCUUCUCUG5'
miR5021	EL385911	71,94	5'UGAAGAAGAAGAAGAAGAACAGAC3'
			x||||||||||||||||||x|x|x	-29.8
			3'UCUUCUUCUUCUUCUUCUUCUAUU5'
miR5021	EL385827	106129	5'UGAAGAAGAAGAAGAAGAACAGAC3'
			|||||||||||||||||||x|oxx	-30	Sterol-4alpha-carboxylate 3-dehydrogenase
			3'ACUUCUUCUUCUUCUUCUUCUUCU5'
miR5021	EL385799	67,90	5'UGAAGAAGAAGAAGAAGAACAGAC3'
			x||||||||||||||||||x|x|x	-29.8
			3'UCUUCUUCUUCUUCUUCUUCUAUU5'
miR5021	EL385633	36,59	5'UGAAGAAGAAGAAGAAGAACAGAC3'
			|||||||||||||||||||x|oxx	-29.9
			3'ACUUCUUCUUCUUCUUCUUCUUCU5'
miR5021	EL385538	22,45	5'UGAAGAAGAAGAAGAAGAACAGAC3'
			|||||||||||||||||||xxox|	-32.3
			3'ACUUCUUCUUCUUCUUCUUCGUCG5'
miR5021	EL385206	247270	5'UGAAGAAGAAGAAGAAGAACAGAC3'
			|||||||||||||||||||x|oxx	-29.7	Acetyl-CoA acyltransferase 1
			3'ACUUCUUCUUCUUCUUCUUCUUCU5'
miR5021	EL384324	12,35	5'UGAAGAAGAAGAAGAAGAACAGAC3'
			|||||||||||||||||||||o|x	-30.8
			3'ACUUCUUCUUCUUCUUCUUGUUUA5'
miR5021	EL384256	2,25	5'UGAAGAAGAAGAAGAAGAACAGAC3'
			|||||||||||||||||||x|oxx	-29.8	Sterol-4alpha-carboxylate 3-dehydrogenase
			3'ACUUCUUCUUCUUCUUCUUCUUCUA5'
miR5021	EL384222	112135	5'UGAAGAAGAAGAAGAAGAACAGAC3'
			|||||||||||||||||||x|oxx	-29.9
			3'ACUUCUUCUUCUUCUUCUUCUUCU5'
miR5021	EL383470	70,93	5'UGAAGAAGAAGAAGAAGAACAGAC3'
			|||||||||||||||||||xxo|x	-30.1	(+)-Abscisic acid 8'-hydroxylase
			3'ACUUCUUCUUCUUCUUCUUUCUUC5'
miR5021	EL383152	90113	5'UGAAGAAGAAGAAGAAGAACAGAC3'
			|||||||||||||||||||x|oxx	-29.9
			3'UCUUCUUCUUCUUCUUCUUCUUCU5'
miR5021	EL382735	70,93	5'UGAAGAAGAAGAAGAAGAACAGAC3'
			x||||||||||||||||||x|x|x	-29.8
			3'UCUUCUUCUUCUUCUUCUUCUAUU5'
miR5021	EL382359	62,85	5'UGAAGAAGAAGAAGAAGAACAGAC3'
			x||||||||||||||||||x||xx	-29.4	Amidohydrolase
			3'UCUUCUUCUUCUUCUUCUUCUCAU5'
miR5021	EL382102	30,53	5'UGAAGAAGAAGAAGAAGAACAGAC3'
			x|||||||||||||||||x||o|x	-29.5
			3'UCUUCUUCUUCUUCUUCUCGUUUC5'
miR5021	EL381066	45,68	5'UGAAGAAGAAGAAGAAGAACAGAC3'
			x||||||||||||||||||xx||x	-29.7
			3'UCUUCUUCUUCUUCUUCUUUACUU5'
miR5021	EL380598	693716	5'UGAAGAAGAAGAAGAAGAACAGAC3'
			x|||||||||||||||||||x||x	-31.1
			3'CCUUCUUCUUCUUCUUCUUGACUC5'
miR5021	EL380570	64,87	5'UGAAGAAGAAGAAGAAGAACAGAC3'
			|||||||||||||||||||x|oxx	-29.9	Long-chain acyl-CoA synthetase
			3'ACUUCUUCUUCUUCUUCUUCUUCU5'
miR5021	EL380471	15,38	5'UGAAGAAGAAGAAGAAGAACAGAC3'
			|||||||||||||||||||xx|xx	-30.2
			3'ACUUCUUCUUCUUCUUCUUAACGU5'
miR5021	EL380273	33,56	5'UGAAGAAGAAGAAGAAGAACAGAC3'
			x|||||||||||||||||x||o|x	-29.5
			3'UCUUCUUCUUCUUCUUCUCGUUUC'
miR5021	EL380155	282305	5'UGAAGAAGAAGAAGAAGAACAGAC3'
			|||x|||||||||||||||x|o|x	-30.1
			3'ACUACUUCUUCUUCUUCUUCUUUC5'
miR5021	EL380065	28,51	5'UGAAGAAGAAGAAGAAGAACAGAC3'
			o||||||||||||||||||x|x|x	-29.9
			3'GCUUCUUCUUCUUCUUCUUCUGUA5'
miR5021	EL379969	35,58	5'UGAAGAAGAAGAAGAAGAACAGAC3'
			||||||||||||||||||xx|o|x	-30.1	Sentrin-specific protease 1
			3'ACUUCUUCUUCUUCUUCUAUUUUU5'
miR5021	EL379726	27,50	5'UGAAGAAGAAGAAGAAGAACAGAC3'
			x|||||||||||||||||x||o|x	-29.5
			3'UCUUCUUCUUCUUCUUCUCGUUUC5'
miR5021	EL379656	67,90	5'UGAAGAAGAAGAAGAAGAACAGAC3'
			x||||||||||||||||||x|x|x	-29.8
			3'UCUUCUUCUUCUUCUUCUUCUAUU5'
miR5021	EL379499	44,67	5'UGAAGAAGAAGAAGAAGAACAGAC3'
			x||||||||||||||||||x|||x	-30.4
			3'UCUUCUUCUUCUUCUUCUUUUCUU5'
miR5021	EL379491	42,65	5'UGAAGAAGAAGAAGAAGAACAGAC3'
			x||||||||||||||||||xx||x	-29.7
			3'UCUUCUUCUUCUUCUUCUUUACUU5'
miR5021	EL379398	26,49	5'UGAAGAAGAAGAAGAAGAACAGAC3'
			x||||||||||||||||||x|||x	-30.4
			3'UCUUCUUCUUCUUCUUCUUUUCUU5'
miR5021	EL379146	36,59	5'UGAAGAAGAAGAAGAAGAACAGAC3'
			x||||||||||||||||||x|x|x	-29.8
			3'UCUUCUUCUUCUUCUUCUUCUAUU5'
miR5021	EL378925	40,63	5'UGAAGAAGAAGAAGAAGAACAGAC3'
			x|||||||||||||||||x||o|x	-29.5
			3'UCUUCUUCUUCUUCUUCUCGUUUC5'
miR5021	EL378815	42,65	5'UGAAGAAGAAGAAGAAGAACAGAC3'
			x||||||||||||||||||x||||	32.5
			3'CCUUCUUCUUCUUCUUCUUCUCUG5'
miR5021	EL378672	77100	5'UGAAGAAGAAGAAGAAGAACAGAC3'
			|||||||||||||||||||x|oxx	29.9
			3'ACUUCUUCUUCUUCUUCUUCUUCU5'
miR5021	EL378408	7,30	5'UGAAGAAGAAGAAGAAGAACAGAC3'
			x||||||||||||||||||x|xx|	-29.8	Sterol-4alpha-carboxylate 3-dehydrogenase
			3'UCUUCUUCUUCUUCUUCUUCUACG5'
miR5021	EL378035	84107	5'UGAAGAAGAAGAAGAAGAACAGAC3'
			|||||||||||||||||||xxo|x	-30.1	(+)-Abscisic acid 8'-hydroxylase
			3'ACUUCUUCUUCUUCUUCUUUCUUC5'
	EL377651	46,69	5'UGAAGAAGAAGAAGAAGAACAGAC3'
miR5021			x||||||||||||||||||x|||x	-30.49	UDP-glucose 4-epimerase
			3'UCUUCUUCUUCUUCUUCUUCUCUC5'
	EL377436	298321	5'UGAAGAAGAAGAAGAAGAACAGAC3'
miR5021			x||||||||||||||||||x|o||	-30
			3'UCUUCUUCUUCUUCUUCUUCUUUG5'
miR5021	EL376909	11,34	5'UGAAGAAGAAGAAGAAGAACAGAC3'
			x||||||||||||||||||x|||x	-30.4	Dual specificity phosphatase
			3'UCUUCUUCUUCUUCUUCUUUUCUU5'
miR5021	EL376388	49,72	5'UGAAGAAGAAGAAGAAGAACAGAC3'
			x||||||||||||||||||xx||x	-29.7
			3'UCUUCUUCUUCUUCUUCUUUACUU5'
miR5021	EL376118	52,75	5'UGAAGAAGAAGAAGAAGAACAGAC3'
			o||||||||||||||||||x|o||	30.5
			3'GCUUCUUCUUCUUCUUCUUAUUUG5'
miR5021	EL376113	78101	5'UGAAGAAGAAGAAGAAGAACAGAC3'
			|||||||||||||||||||x|oxx	-29.9	Sterol-4alpha-carboxylate 3-dehydrogenase
			3'ACUUCUUCUUCUUCUUCUUCUUCU5'
miR5021	EL374945	239262	5'UGAAGAAGAAGAAGAAGAACAGAC3'
			|||x|||||||||||||||x|o|x	30.1
			3'ACUACUUCUUCUUCUUCUUCUUUC5'
miR5021	EL374803	595618	5'UGAAGAAGAAGAAGAAGAACAGAC3'
			x|||||||||||||||||||x||x	31.1
			3'CCUUCUUCUUCUUCUUCUUGACUC5'
miR5021	EL374548	35,58	5'UGAAGAAGAAGAAGAAGAACAGAC3'
			|||||||||||||||||||x|oxx	-29.9
			3'ACUUCUUCUUCUUCUUCUUCUUCU5'
miR5021	EL374485	25,48	5'UGAAGAAGAAGAAGAAGAACAGAC3'
			|||||||||||||||||||x|||x	-31.3	β-Galactosidase
			3'ACUUCUUCUUCUUCUUCUUCUCUU5'
miR5021	EL374436	68,91	5'UGAAGAAGAAGAAGAAGAACAGAC3'
			x||||||||||||||||||x|x|x	-29.8
			3'UCUUCUUCUUCUUCUUCUUCUAUU5'
miR5021	EL374419	151174	5'UGAAGAAGAAGAAGAAGAACAGAC3'
			x||||||||||||||||||x|||x	-30.4
			3'UCUUCUUCUUCUUCUUCUUCUCUU5'
miR5021	EL374320	99122	5'UGAAGAAGAAGAAGAAGAACAGAC3'
			|||||||||||||||||||x|oxx	-29.7	Acetyl-CoA acyltransferase 1
			3'ACUUCUUCUUCUUCUUCUUCUUCU5'
miR5021	EL373930	478501	5'UGAAGAAGAAGAAGAAGAACAGAC3'
			|x|||||||||||||||||x|o|x	-29.2
			3'AGUUCUUCUUCUUCUUCUUCUUUC5'
miR5021	EL373535	159182	5'UGAAGAAGAAGAAGAAGAACAGAC3'
			x||||||||||||||xx|||||x|	-30	Amidohydrolase
			3'UCUUCUUCUUCUUCUCAUUGUCGG5'
miR5021	EL373375	91114	5'UGAAGAAGAAGAAGAAGAACAGAC3'
			|||||||||||||||||||x|oxx	-29.9
			3'ACUUCUUCUUCUUCUUCUUCUUCU5'
miR5021	EL373256	69,92	5'UGAAGAAGAAGAAGAAGAACAGAC3'
			x||||||||||||||||||x|x|x	-29.8
			3'UCUUCUUCUUCUUCUUCUUCUAUU5'
miR5021	EL373235	196219	5'UGAAGAAGAAGAAGAAGAACAGAC3'
			|||||||||||||||||||x||xx	-30.4	Riboflavin kinase
			3'ACUUCUUCUUCUUCUUCUUCUCCU5'
			* "|" represents a base pair
			* "x" represents a mismatch
			* "o" represents a G-U basepair
